# Supplementary material for: The Effects of Incremental Doses of Aflatoxin B1 on In Vitro Ruminal Nutrient Digestibility and Fermentation Profile of a Lactating Dairy Cow Diet in a Dual-Flow Continuous Culture System
Source: Toxins (Basel). 2023 Jan 18;15(2):90. doi: 10.3390/toxins15020090 (PMC9964898; doi:10.3390/toxins15020090)
Supplement: Supplementary file 1 [file toxins-15-00090-s001.zip]

Archive with 1 entries (1 files):
- toxins-2148081-supplementary.pdf
